# Supplementary material for: The Association Between Peripheral Arterial Disease and Long-Term Bleeding Events in Patients with Acute Myocardial Infarction
Source: J Clin Med. 2025 May 4;14(9):3183. doi: 10.3390/jcm14093183 (PMC12072490; doi:10.3390/jcm14093183)
Supplement: Supplementary file 1 [file jcm-14-03183-s001.zip]

Archive with 1 entries (1 files):
- jcm-3574889-supplementary.pdf
